# Supplementary material for: Calcium-dependent protein kinases in cotton: insights into early plant responses to salt stress
Source: BMC Plant Biol. 2018 Jan 17;18:15. doi: 10.1186/s12870-018-1230-8 (PMC5772696; doi:10.1186/s12870-018-1230-8)
Supplement: Supplementary file 6 — Reads per kilobase of transcript per million mapped reads (RPKM) values of CPK genes in different cotton tissues. (XLSX 22 kb) [file 12870_2018_1230_MOESM6_ESM.xlsx]

## Sheet: Sheet1
		Additional file 6 RPKM value of CPK genes in different cotton tissues.
			-3	-1	0	3	5	10	20	25	R	S	L	Pe	Pi	St
		GhCPK1	6.77955	7.41316	19.1032	4.97694	4.22542	5.34042	5.78481	23.9207	1.93795	10.1903	1.80157	126.483	4.45544	9.50854
		GhCPK2	0	0.0401667	0.0790177	3.393	9.68225	7.25436	1.56638	0.357746	0.0103065	0	0.0293436	0.244632	0.0182842	3.04637
		GhCPK3	0	0	0	0	0	0	0.620591	0.0125275	1.49137	0	0.0658234	0.0610176	0	7.31911
		GhCPK4	0	0.105942	0	0	0.095346	0.554282	0.775174	0.432277	0.072402	0.0673857	0.309847	0.223466	0.128761	7.02726
		GhCPK5	1.35718	3.58354	1.67005	1.30845	1.46336	0.653796	2.3108	2.36167	1.51836	3.6646	2.04321	0.0941086	1.6865	0.673154
		GhCPK6	27.0809	11.77	48.7575	18.9915	9.09125	10.1101	22.9739	21.1393	12.821	87.2515	8.23437	11.8864	8.07405	8.90843
		GhCPK7	20.5739	17.5118	28.2841	20.8433	13.7596	13.7043	10.4003	12.3937	12.4774	18.024	10.7678	31.8683	21.1454	40.6646
		GhCPK8	45.0857	81.1468	113.301	38.7886	27.0205	34.2009	28.7246	41.0277	26.7892	99.9539	24.9724	28.6958	15.7135	13.3766
		GhCPK9	10.6632	15.0422	22.1352	20.2185	18.633	16.9222	1.2293	5.69872	10.484	12.4338	16.2345	24.4228	25.2557	4.58365
		GhCPK10	1.6154	2.9112	1.30467	2.39707	2.98461	2.65043	2.72431	3.24089	2.48633	2.6123	3.13925	4.06053	2.47185	2.77666
		GhCPK11	35.7939	23.9775	37.9562	31.1387	27.8306	18.8993	9.65052	10.2918	14.6727	17.2457	25.8433	6.80408	30.5781	6.12473
		GhCPK12	0.301922	0.25832	0.896909	0.264768	0.540254	1.9828	0.955412	0.670176	0.0930933	0	0	0.833283	0.395815	30.9212
		GhCPK13	4.80828	5.22459	5.93551	4.57679	3.14079	2.61406	3.56694	2.99634	4.02527	4.57232	3.07831	1.49938	3.11741	5.32783
		GhCPK14	0	0	0	0	0	0	0	0	0	0	0.0658234	0.152544	0.0615392	17.4118
		GhCPK15	3.34366	7.97776	2.34015	1.40846	1.46131	0.919464	4.46443	4.45965	1.17466	2.38546	4.63149	2.88629	2.40806	0.561536
		GhCPK16	12.305	9.54601	11.4148	12.5806	7.61135	4.3147	7.07693	10.5729	14.5205	19.7621	14.8059	5.65417	15.1831	11.1087
		GhCPK17	0	0	0	0.0219947	0	0	0	0	0.218411	0	0	0	0.11235	13.7461
		GhCPK18	66.8486	65.2335	57.017	16.6624	31.8498	41.0207	10.4007	26.1787	44.4547	8.75734	16.4093	1.38358	41.1777	8.5305
		GhCPK19	0.0892452	0.0341957	0.333013	0.318695	0.110789	0.0644184	0	0	2.20758	1.0441	1.26658	3.83161	1.12185	0.390107
		GhCPK20	1.24042	2.46572	1.51261	0.261372	0	0	0.0542876	0.0565708	0.25899	28.7086	0.300469	0	0.140903	0
		GhCPK21	0.573353	0.272989	0.353616	0.315237	0.0663334	0.0321417	0.0977268	0.0632952	0.069981	0.130238	0	0.524181	0.279867	60.1716
		GhCPK22	0	0	0	0	0	0.0331133	0	0.0521704	0.0240301	0	0	0.0635668	0.160247	6.4584
		GhCPK23	4.29485	0.403796	2.33534	2.24268	2.29917	0.332131	0	0.122371	0.244933	0.99849	4.71249	1.11003	2.62424	3.47326
		GhCPK24	17.5741	13.4762	13.9644	11.6404	27.1834	11.2135	14.2449	11.1119	12.8892	37.3204	13.0857	36.0259	17.036	14.4599
		GhCPK25	2.16105	9.99322	13.735	2.74683	1.99411	2.96055	4.40175	6.83227	3.6522	11.0603	2.81309	3.32558	4.9385	0.743685
		GhCPK26	0	0	0	0	0	0	0	0.0247463	0.0456055	0.0318235	0	0.881789	0.395023	78.8919
		GhCPK27	0	0	0.0386686	0	0	0	0	0.0127663	0	0	0	0.0310996	0.250903	4.26559
		GhCPK28	27.1129	32.3745	21.842	21.1378	14.383	15.3454	9.27479	12.2992	9.35719	28.3508	13.5104	24.7259	15.4094	6.1643
		GhCPK29	11.3729	7.26521	12.6859	9.27543	6.97509	7.47608	18.0635	7.06137	18.1123	24.8273	19.6687	17.0482	9.5953	14.4064
		GhCPK30	0.942055	3.28828	1.03934	1.27812	0.548156	0.541867	0.363435	0.928964	0.462672	3.7454	1.30781	1.34523	2.00423	1.14226
		GhCPK31	0.221259	0.0290446	0.0217692	0.040392	0.0282273	0.027379	0.0902132	0.161695	0.135838	0.138609	0.330005	0.0523923	0.599214	0.298106
		GhCPK32	8.47597	13.9136	10.5744	6.90866	2.75295	0.936622	0.719755	4.47054	5.78928	2.53655	6.44015	1.31729	5.15482	0.554644
		GhCPK33	1.89187	3.24495	1.97352	2.81055	2.62557	1.28799	3.7041	4.02501	2.99604	6.5701	5.87504	5.0613	2.76116	9.6203
		GhCPK34	0	0	0	0	0	0.0787048	0	0.0578601	0.0228495	0.031889	0	0.0301902	0.0608992	16.8096
		GhCPK35	14.1857	10.2465	23.9099	13.8215	12.7884	15.3604	19.3781	15.6014	12.5643	34.8227	14.3611	27.4897	15.8257	14.4705
		GhCPK36	16.5687	7.89072	8.47735	5.94638	7.2381	5.04692	2.26031	1.91673	2.93767	0.129421	0.991509	0.214467	3.67273	1.19918
		GhCPK37	8.47009	4.99249	17.3435	12.0289	15.1642	22.6824	11.4455	13.7273	11.2892	22.9805	12.3095	5.85365	13.0824	6.48782
		GhCPK38	44.6011	11.8977	64.0681	28.7986	8.51455	13.6556	39.3147	25.5049	12.9603	113.344	9.53248	9.58613	12.7774	3.3514
		GhCPK39	14.2713	12.7609	16.0733	13.049	10.5917	10.5788	23.2963	13.7664	3.82694	14.8046	8.24751	3.84415	12.6921	2.47919
		GhCPK40	24.0288	15.9547	20.2403	16.4643	8.75642	5.9047	7.86438	7.81758	5.66362	4.27474	9.99302	0.307032	6.70188	0.736528
		GhCPK41	6.21639	4.44048	9.82157	6.96018	6.9557	9.42849	5.00806	8.43108	6.10958	39.6456	15.1461	14.8301	10.1396	4.6654
		GhCPK42	0.416482	0.574296	1.11164	0.320917	0.175719	0.225469	0.533274	0.165738	0.283686	2.10084	0.642462	0.201645	0.174357	3.23892
		GhCPK43	22.0464	38.1879	49.3504	65.1706	50.3987	87.4842	114.784	38.2033	16.5187	11.5265	26.7214	26.9501	23.4521	7.94027
		GhCPK44	14.5177	14.6953	21.4813	16.4049	12.9212	8.31521	8.45043	12.4914	14.478	15.5516	14.7111	2.99755	12.195	1.6879
		GhCPK45	10.4244	10.3489	15.3001	8.56238	3.4478	3.96315	5.00334	3.65077	2.82139	8.45297	6.10915	13.7895	6.83283	1.36799
		GhCPK46	8.94317	17.6505	14.4133	9.20157	7.75858	7.17204	8.82569	6.38866	5.47822	17.1246	8.46947	1.78921	5.60175	1.51097
		GhCPK47	#N/A	#N/A	#N/A	#N/A	#N/A	#N/A	#N/A	#N/A	#N/A	#N/A	#N/A	#N/A	#N/A	#N/A
		GhCPK48	5.13529	5.62739	4.24065	8.25219	15.637	27.882	9.73326	7.09116	6.94355	24.5128	9.16514	16.8708	8.31821	6.59626
		GhCPK49	0.0222645	0	0.0766878	0.259443	0.331667	0.739259	0.0977268	0.139249	0.069981	0	0.0665207	0.246674	0.466445	15.8438
		GhCPK50	0	0.010023	0.0112674	1.15842	3.03276	3.21663	0.818821	0.290131	0.0102875	0	0.0292889	0.189912	0.0182501	2.76635
		GhCPK51	14.673	22.694	35.6016	17.8308	12.3323	14.7941	20.1088	31.9414	32.6555	30.7686	6.41081	169.9	9.16048	65.3233
		GhCPK52	0	0	0	0.0402276	0	0.0386164	0.10758	0.015216	0.546198	0	0	0	0.0749238	8.54175
		GhCPK53	0	0.0355466	0	0	0.0729404	0.223165	0.220502	0.0659264	0.121458	0.0678284	0.0346554	0.0964101	0.0648081	7.19567
		GhCPK54	73.6728	146.4	229.518	50.1845	30.8074	50.4072	38.847	51.3793	26.6329	100.198	22.1894	33.2704	18.1891	16.5117
		GhCPK55	12.3233	4.42973	34.8946	13.8517	3.69767	8.19236	18.678	14.2418	17.2004	64.8518	8.42406	15.2687	5.56462	3.74357
		GhCPK56	25.8072	19.1862	50.633	23.784	15.3841	14.8565	11.3989	17.1232	11.1174	38.6638	12.5274	16.489	18.1446	8.05617
		GhCPK57	9.72808	6.27972	11.4863	9.01205	9.42025	8.31661	12.5455	8.97006	10.4451	17.5959	11.3151	7.63387	15.4293	6.69288
		GhCPK58	73.743	69.2682	62.3387	66.3656	50.3351	60.0739	22.1612	41.7731	42.954	39.7049	32.1479	23.9708	68.3403	17.7596
		GhCPK59	0.799204	0.611811	1.89574	0.611859	0.789077	1.09396	0.916416	0.806152	0.186187	0.103825	0	2.81846	0.544246	31.1339
		GhCPK60	3.18441	2.06428	2.80732	2.03602	2.78384	3.54905	2.31758	1.94207	1.35557	1.43845	1.8408	1.00344	0.922534	2.9658
		GhCPK61	38.3989	19.9168	31.6934	27.9417	25.8295	15.9048	8.81984	10.6631	14.4394	22.5311	27.8389	5.02597	32.5682	3.86688
		GhCPK62	8.85921	9.84321	12.9157	10.1346	5.61866	6.84696	6.77773	5.41385	6.11641	7.37368	3.53406	4.80243	8.51054	12.5504
		GhCPK63	0	0	0	0	0	0	0	0.0501099	0	0	0	0.0915264	0	12.9047
		GhCPK64	2.34403	4.21192	5.95331	1.50795	1.84942	1.5581	3.77836	2.14369	2.14061	1.75902	3.10222	3.01542	4.30263	2.57517
		GhCPK65	8.08134	5.76935	6.45051	7.41916	2.41616	3.41122	8.42236	4.25356	13.2203	5.1327	12.5735	11.6339	10.7497	9.46624
		GhCPK66	0	0	0.0251924	0.0219947	0	0	0	0	0.0804673	0	0	0.121522	0.234913	18.7331
		GhCPK67	18.7574	27.9288	28.2646	17.4187	11.4086	13.8068	5.0647	12.2264	12.649	14.1222	17.2918	12.5683	23.4289	6.85589
		GhCPK68	0.745671	0.917812	0.80426	0.169877	0.0224423	0	0.867812	0.917051	0.331427	30.2487	0.94531	0	0.441919	0.15805
		GhCPK69	0.371076	0.102371	0.264147	0.047425	0.0442223	0	0	0.012659	0.093308	0.130238	0.232823	0.462513	0.34206	76.4094
		GhCPK70	0	0.0351607	0	0	0	0	0	0.0521704	0.0240301	0	0	0	0.0961481	8.62457
		GhCPK71	3.00245	0.604456	2.92926	1.79256	2.26675	0.607996	0.137937	0.210385	0.735349	1.18427	1.89721	0.985308	2.15609	7.82215
		GhCPK72	25.5968	12.1671	27.7609	16.5201	27.8326	19.5504	10.6276	7.35056	17.8592	27.5803	16.5952	30.0214	20.5749	7.2505
		GhCPK73	0	0	0	0	0	0	0	0	0.0912111	0.0318235	0	1.05472	0.516569	74.9099
		GhCPK74	4.17388	8.52296	14.5662	3.04066	3.69481	2.47243	2.52094	4.46464	2.60793	13.5991	3.19623	4.48392	6.46968	0.743685
		GhCPK75	1.5758	3.06468	2.74843	1.8259	3.49041	4.55785	2.86677	2.16455	1.59303	1.57277	3.53645	1.7096	0.770435	11.3223
		GhCPK76	0	0	0.0128623	0	0	0	0	0.038218	0	0.0655322	0	0.0310328	0	5.87648
		GhCPK77	33.9894	32.6872	22.0409	19.6928	23.2383	20.1739	14.7834	19.3847	15.4439	27.3521	18.7011	26.4792	17.1421	6.65753
		GhCPK78	9.58299	7.8008	7.19552	4.84704	6.82605	6.46802	8.11872	3.41287	9.91603	14.1929	9.55189	8.59267	14.5882	6.55475
		GhCPK79	2.34042	17.5928	4.08131	2.50644	1.88566	2.17523	1.62334	2.48561	1.22608	13.3672	3.1002	4.52485	4.34765	2.66356
		GhCPK80	0.278154	0.290446	0.304769	0.304128	0.0846818	0.191653	0.423308	0.107796	1.00056	0.526715	0.726011	0.209569	2.97844	0.894318
		GhCPK81	6.53266	12.9822	8.00499	5.90913	3.59644	1.13978	1.13994	2.86681	6.18894	1.25715	5.35606	0.733313	5.40798	0.481658
		GhCPK82	2.57982	2.91552	1.58408	2.74752	3.03788	3.83294	2.33571	2.21229	3.76195	5.13403	5.93925	2.73748	3.60152	9.32905
		GhCPK83	0	0	0	0	0	0.0172262	0	0.0361901	0.0499977	0.034908	0	0.0330932	0	9.90474
		GhCPK84	17.2447	11.7528	25.1201	10.689	14.8231	43.2551	22.1252	22.7375	14.2596	17.8412	9.64017	35.2386	15.0036	18.1861
		GhCPK85	15.5805	8.43328	10.8504	8.27267	6.3281	3.84934	1.94235	1.81892	1.8367	0.0647107	1.45421	1.29819	3.64614	2.28231
		GhCPK86	5.45173	5.12416	4.77135	5.16797	4.82073	10.8892	4.3092	5.81643	5.33105	37.3934	15.1386	13.3227	5.73737	4.3684
		GhCPK87	7.44783	4.78509	15.0621	12.981	19.4828	25.64	11.7427	9.55306	8.88782	18.401	13.5884	9.54224	13.351	7.37864
		GhCPK88	22.766	11.7363	52.1625	20.9521	8.45179	15.4507	16.275	20.4376	12.5489	87.0991	13.4918	20.5578	19.3281	4.01431
		GhCPK89	13.3494	12.0843	25.4114	14.5736	16.0521	14.1163	19.6139	11.57	4.48409	14.5423	5.99359	5.52437	12.4172	2.42418
		GhCPK90	21.8479	9.37843	13.8097	22.8656	9.86068	7.10429	5.53072	7.9283	7.42044	4.88829	9.51799	0.740021	9.92261	0.389283
		GhCPK91	0.121375	0.123959	0.174168	0.15207	0.0702771	0.131417	1.421	0.344987	0.0212002	0.443622	0.382408	0.195792	0.0564387	4.41821
		GhCPK92	48.2285	16.6257	39.0654	20.7115	41.3661	25.0552	47.013	24.6092	24.848	9.41033	21.9567	15.7534	19.5462	2.77748
		GhCPK93	14.899	16.0572	22.2543	17.3217	19.3273	15.2683	11.2611	15.4596	26.2419	22.5407	17.9639	12.213	13.8401	7.74898
		GhCPK94	4.8019	3.45732	6.70617	3.04741	1.42335	1.40508	1.27887	2.70076	2.52219	2.94714	2.36392	4.35641	2.72769	0.674153
		GhCPK95	0.359245	0.550618	0.604826	0.384392	0.637528	1.76438	1.51112	0	0.59056	2.63927	0.50317	0.0310996	0.376354	0.03926
		GhCPK96	6.77585	11.9338	17.8548	10.2	5.4286	7.17455	5.27895	5.03738	9.01173	11.7121	6.98693	3.52824	11.3389	2.66153
		GhCPK97	3.16858	3.13119	2.72852	5.69662	12.5875	15.2309	9.08856	6.99174	4.24727	7.30324	6.23386	6.22003	4.79055	2.13933
		GhCPK98	0.335909	0.31708	0.504465	3.17609	3.2877	6.45314	0.510182	0.690738	0.108238	0	0	0.21532	1.12116	16.9622
