# Supplementary material for: Calcium-dependent protein kinases in cotton: insights into early plant responses to salt stress
Source: BMC Plant Biol. 2018 Jan 17;18:15. doi: 10.1186/s12870-018-1230-8 (PMC5772696; doi:10.1186/s12870-018-1230-8)
Supplement: Supplementary file 7 — Reads per kilobase of transcript per million mapped reads (RPKM) values of CPK genes in cotton leaves under salt stress. (XLSX 19 kb) [file 12870_2018_1230_MOESM7_ESM.xlsx]

## Sheet: Sheet1
	Additional file 7 RPKM value of CPK genes in cotton leaves under salt stress.
		0HCK	1HCK	3HCK	6HCK	12HCK	1HSALT	3HSALT	6HSALT	12HSALT
	GhCPK1	3.06426	1.8964	2.77957	2.04454	2.76192	3.60129	2.11425	3.74608	4.96661
	GhCPK2	0.0491733	0.0190279	0	0.0384941	0	0.0388982	0	0	0.0692443
	GhCPK3	0.221229	0	0	0.0866506	0.0588911	0.0877107	0	0.109435	0.0782468
	GhCPK4	2.23971	0.741856	1.43551	0.181551	0.0925709	0.888885	0.9563	0.344575	0.346695
	GhCPK5	0.455185	1.05705	0.643273	1.2928	2.4849	1.85094	1.24319	1.79673	1.77291
	GhCPK6	3.0384	5.33954	7.86356	16.624	32.5471	20.1878	7.05729	32.2736	30.8247
	GhCPK7	7.64156	5.10696	5.35639	7.81265	12.3341	6.02001	5.90362	7.60839	9.06198
	GhCPK8	8.83535	7.65044	8.52306	13.8476	57.3424	18.3261	8.60731	30.458	49.0056
	GhCPK9	4.03308	5.94423	4.26998	7.98002	11.6575	7.32096	4.03888	6.32418	9.6673
	GhCPK10	0.746917	1.28589	1.78651	2.18435	1.77984	2.32468	1.17236	3.40231	1.94561
	GhCPK11	8.70309	15.1352	11.4147	17.0525	25.4496	19.9393	15.5577	19.4795	30.4401
	GhCPK12	0.0442641	0.119699	0	0	0.0235064	0.104844	0.0283434	0.0216985	0
	GhCPK13	0.803682	1.0895	2.03546	2.68053	3.19755	2.03789	1.2758	4.26787	3.82598
	GhCPK14	0.165922	0.343137	0.0892263	0	0.117782	0.0438553	0	0	0.104329
	GhCPK15	9.45413	11.6078	7.20643	8.38324	9.1089	11.0521	9.19583	9.05442	11.2745
	GhCPK16	3.7641	4.95828	5.57692	8.03122	11.7684	10.6264	6.78951	8.46186	22.4267
	GhCPK17	0	0	0	0	0	0	0	0	0
	GhCPK18	5.56228	7.33984	6.19505	11.2575	21.8666	12.9699	7.29113	11.522	14.8589
	GhCPK19	1.00855	2.32383	0.90439	3.51254	4.62368	3.50523	1.57669	3.25312	5.59094
	GhCPK20	0	0	0	0	0	0.213334	0	0.137708	0.130651
	GhCPK21	0	0	0	0	0	0	0.0481843	0	0
	GhCPK22	0	0.0223777	0	0	0	0.045766	0.0933148	0	0
	GhCPK23	0.204998	0.737243	0.451173	3.24098	1.26707	1.41896	1.13995	2.16489	1.72519
	GhCPK24	5.47401	6.60281	5.72467	7.69301	11.2549	12.7045	5.33523	9.64223	10.9843
	GhCPK25	1.65703	1.71535	1.22355	1.19148	8.37525	3.57336	0.84891	2.39978	7.29187
	GhCPK26	0	0	0	0	0.116263	0.0432847	0	0	0.0257361
	GhCPK27	0	0	0	0	0	0	0	0	0
	GhCPK28	15.2977	6.71433	5.40382	6.93169	10.2834	11.0411	3.86859	6.36881	20.8079
	GhCPK29	7.80751	8.24399	12.6221	10.8925	29.1716	20.0651	9.88182	7.77585	24.3487
	GhCPK30	0.775971	0.75226	0.849548	2.08412	2.30177	1.75808	1.21763	2.28678	1.7253
	GhCPK31	0.047362	0.0183158	0	0.0370688	0.528559	0.212154	0.0304028	0.046552	0.111003
	GhCPK32	2.06803	3.81473	2.34019	4.15281	6.32235	4.75703	3.70118	2.69666	5.49315
	GhCPK33	3.12712	3.51063	2.60688	6.20763	6.92686	5.42655	3.9317	5.72755	8.62074
	GhCPK34	0	0	0	0.0857231	0.116513	0	0	0	0
	GhCPK35	2.83171	4.72476	6.00369	8.93159	16.2588	8.5236	4.0254	8.69883	16.6129
	GhCPK36	0.166639	0	0	0	0	0.132147	0.0358935	0	0.0785991
	GhCPK37	3.14219	4.60037	3.64748	6.67526	9.63589	8.8306	5.05648	8.49669	6.12275
	GhCPK38	1.8307	3.27668	6.03862	12.3695	31.0886	9.24513	4.0518	21.7008	17.4751
	GhCPK39	4.04855	10.3172	7.18928	7.48848	13.2717	13.1349	8.62884	11.0665	16.0602
	GhCPK40	2.28232	2.26581	1.84223	5.30136	2.80766	2.02866	1.29828	2.05119	3.39645
	GhCPK41	3.63848	17.7114	9.84992	4.6616	20.7032	15.9466	12.9358	6.47736	11.9122
	GhCPK42	0	0.0808255	0	0	0.074008	0.165255	0.0672336	0.0514761	0.441755
	GhCPK43	9.81943	13.7038	14.8539	16.6378	21.3921	19.955	15.3855	15.0673	25.4134
	GhCPK44	10.2982	9.05346	8.57472	9.04437	21.7836	14.3514	6.93504	11.2163	15.4756
	GhCPK45	3.46586	2.9428	1.65977	5.08047	2.70644	8.41687	3.94286	3.02386	4.25085
	GhCPK46	4.47151	5.29276	6.25255	8.89225	30.9902	14.6483	4.59297	10.3395	25.3081
	GhCPK47	#N/A	#N/A	#N/A	#N/A	#N/A	#N/A	#N/A	#N/A	#N/A
	GhCPK48	1.91924	0.892063	2.03402	4.16976	8.96242	5.695	2.784	5.00209	9.08442
	GhCPK49	0	0.130102	0	0	0.0595395	0	0.0361382	0	0
	GhCPK50	0.0490795	0.0569729	0	0.0384203	0	0.0388225	0.0630981	0	0.0230357
	GhCPK51	5.39893	2.80005	2.79169	6.18518	5.52058	6.95788	4.58792	4.57581	7.90011
	GhCPK52	0.27072	0.105418	0	0	0.144543	0	0.132508	0	0
	GhCPK53	1.08859	0.38482	0.219994	0	0.0932092	0.246916	0.207731	0	0.0183768
	GhCPK54	9.14335	4.78583	4.0337	12.0772	22.6011	15.1509	5.30062	18.4073	32.4112
	GhCPK55	3.25542	4.12214	4.37335	29.1545	30.8308	19.1097	7.2843	33.369	27.4672
	GhCPK56	6.54926	7.407	7.54827	8.84062	17.3408	13.4576	6.93727	9.67631	17.0481
	GhCPK57	2.58539	6.44953	3.62642	3.75242	11.5417	14.4772	4.93132	7.18081	12.4748
	GhCPK58	8.84216	13.221	17.1907	16.2216	34.7938	22.7531	4.05227	21.0019	34.4584
	GhCPK59	0.0442641	0.256497	0.0708572	0	0.352596	0.244635	0.113374	0.282081	0.372598
	GhCPK60	0.44136	0.118307	0.273015	0.305701	0.451429	1.74746	0.278673	0.368146	1.22074
	GhCPK61	9.37399	15.193	12.7682	17.5781	28.8469	23.3981	17.1134	23.5458	33.8818
	GhCPK62	0.689343	0.771348	0.555157	2.31877	5.123	2.46071	0.649631	2.70123	5.44873
	GhCPK63	0.165922	0.128676	0.0892263	0	0	0.0438553	0	0.0547173	0.0521645
	GhCPK64	2.35738	5.668	6.4031	5.70601	7.4232	7.93253	1.5048	8.40809	4.65962
	GhCPK65	2.81815	6.80177	6.10617	8.73104	7.59817	6.22709	8.04734	8.72308	17.1568
	GhCPK66	0	0	0	0	0	0	0	0	0
	GhCPK67	4.59584	5.32468	6.90464	7.71549	12.976	7.32096	5.0577	5.65554	10.65
	GhCPK68	0	0.0881007	0.0916851	0.177921	1.14896	0.630602	0.14689	0.843521	3.05436
	GhCPK69	0	0	0	0	0	0	0.120461	0	0
	GhCPK70	0	0.0223777	0	0	0	0.137298	0.018663	0	0.10897
	GhCPK71	0.349902	1.50459	0.253515	1.76738	0.670199	1.41344	0.864233	1.63584	1.28431
	GhCPK72	15.5164	8.35234	8.63899	22.6381	10.0796	6.21985	5.23132	6.56595	11.2377
	GhCPK73	0	0.0846711	0	0	0.116263	0.0432847	0.0705135	0	0.0257361
	GhCPK74	1.42031	2.51097	1.89382	3.05812	8.21081	5.09907	1.29292	3.99963	15.1836
	GhCPK75	1.2021	1.59571	1.37302	2.26615	2.94224	2.49232	1.22827	1.38315	2.12533
	GhCPK76	0	0	0	0	0	0	0	0	0
	GhCPK77	15.6857	5.9783	6.60911	7.07088	10.5881	11.4406	5.71964	7.59054	17.4
	GhCPK78	6.3289	10.998	5.04212	3.32295	11.1687	13.9141	7.35861	4.30223	20.6616
	GhCPK79	1.77365	2.38574	2.01209	2.2735	7.25942	4.13148	2.07713	2.79687	5.64642
	GhCPK80	0.426258	0.12821	0.0759814	0.333619	0.553728	0.212154	0.0608057	0.372416	0.066602
	GhCPK81	2.17857	2.58935	1.92582	4.03608	2.65789	3.36384	2.4574	3.07997	4.1562
	GhCPK82	3.23495	4.47188	2.69377	4.32741	4.73476	5.29321	3.82732	4.39556	7.28737
	GhCPK83	0	0	0	0	0	0	0	0	0
	GhCPK84	1.94002	4.81822	4.58539	8.6809	6.8857	4.8892	4.1718	7.19054	7.40347
	GhCPK85	0.0555462	0.0430809	0	0	0.0591488	0.0440489	0.0717869	0	0.0261997
	GhCPK86	3.21251	10.1619	7.70552	4.75392	48.3024	10.4587	7.78439	4.94333	11.8781
	GhCPK87	2.46541	10.6851	3.8027	4.65424	11.6652	11.4086	5.25531	5.24269	12.0467
	GhCPK88	2.57002	5.3975	8.9291	13.2628	64.236	18.2811	7.5388	23.2126	36.5955
	GhCPK89	6.17924	9.72747	6.96807	7.7765	12.1474	26.8884	9.69585	10.7051	19.3022
	GhCPK90	2.51588	5.13346	1.93709	6.27246	8.31292	4.62395	4.33052	2.70321	4.55949
	GhCPK91	0	0	0	0.0792744	0.0717971	0.400695	0	0	0.237893
	GhCPK92	12.5983	19.6003	15.7502	12.1647	15.0121	20.663	15.8612	13.7378	18.2268
	GhCPK93	14.7222	18.1148	18.743	15.5003	42.3489	15.4132	12.2784	17.8397	24.0444
	GhCPK94	2.99871	3.07215	1.73896	2.36109	3.79129	3.4354	2.1932	2.68058	4.1001
	GhCPK95	0.0939983	0.0218775	0	0.0441858	0.090103	0.2237	0.0729395	0.0558475	0.319431
	GhCPK96	2.82695	1.49876	3.32569	3.87973	12.7652	7.20908	2.09908	18.148	10.3963
	GhCPK97	1.59023	1.5193	1.2381	3.22151	6.39288	4.12996	1.2684	3.57915	4.03309
	GhCPK98	0	0.0507942	0	0	0	0	0	0	0
	UBI7	90.4855	78.9268	64.9881	81.7986	54.9339	101.413	60.2711	62.3279	144.363
