# Supplementary material for: Calcium-dependent protein kinases in cotton: insights into early plant responses to salt stress
Source: BMC Plant Biol. 2018 Jan 17;18:15. doi: 10.1186/s12870-018-1230-8 (PMC5772696; doi:10.1186/s12870-018-1230-8)
Supplement: Supplementary file 8 — The cis-elements prediction of CPKs promoter. (XLSX 11 kb) [file 12870_2018_1230_MOESM8_ESM.xlsx]

## Sheet: Sheet1
	Additional file 8 Cis-elements present in the promoters of CPK genes in cluster 4.
	Gene	TC-rich repeats	HSE	LTR	MBS	Box-W1	ABRE	CGTCA-motif	TCA-element	TGA-element	ERE	GARE
	GhCPK6	2				3	1	1	1	2
	GhCPK8	4	2		1			2	1		1
	GhCPK25				3	1	1	2				1
	GhCPK31		1			1	2	1	2
	GhCPK38	3	2					1	1		1
	GhCPK46	1				1			1		1	1
	GhCPK48	1	2		1	1		2	1			1
	GhCPK54	5	1		1			2	1		3
	GhCPK55	1	2	1	2	3		1	2	2	1
	GhCPK57			1	1	1	2		3	1	1	1
	GhCPK60	1			1			3	1			1
	GhCPK62		3						2		1
	GhCPK68	2			2		1	1
	GhCPK70		5		1				1	1		2
	GhCPK88	2	1			1			3	1	1
	GhCPK89			2	1	1	1	2	2	1		1
	GhCPK95	1		2	2	1					1	2
	GhCPK96	2	2	1					1
	GhCPK97	2	2		2	1		2				2
	TC-rich repeats: cis-acting element involved in defense and stress responsiveness
	HSE: cis-acting element involved in heat stress responsiveness
	LTR: cis-acting element involved in low-temperature responsiveness
	MBS: MYB binding site involved in drought-inducibility
	Box-W1: fungal elicitor responsive element
	ABRE: cis-acting element involved in the abscisic acid responsiveness
	CGTCA-motif: cis-acting regulatory element involved in the MeJA-responsiveness
	TCA-element: cis-acting element involved in salicylic acid responsiveness
	TGA-element: auxin-responsive element
	ERE: ethylene-responsive element
	GARE: gibberellin-responsive element
